# Supplementary material for: ﻿What is underneath? – UV analysis of wing undersides reveals high intraspecific variability in cryptic Agrodiaetus species (Lepidoptera, Lycaenidae, Polyommatus)
Source: Zookeys. 2025 Oct 20;1256:195–234. doi: 10.3897/zookeys.1256.165602 (PMC12559952; doi:10.3897/zookeys.1256.165602)
Supplement: Supplementary material 1 — List of studied species [file zookeys-1256-195_article-165602__-s001.xlsx]

## Sheet: Лист1
Species name	sex	Voucher	GenBank ID	Chromosome number	UV-pattern type	Country	Locality	Date	Reference to molecular/chromosomal analysis
admetus	m	LR-08-D109	KY050594	n=80	J	Greece	Mt. Chelmos (Aroania), Kalavrita	2008/VII/17	Vishnevskaya et al 2016
admetus	m	LR-08-D211	KY050595	n=80	K	Greece	Timfristos Mt, Karpenisi	2008/VII/20	Vishnevskaya et al 2016
admetus	m	LR-08-D386	KY050596	n=caca80	F	Greece	Smolikas Mt, Pades	2008/VII/22	Vishnevskaya et al 2016
admetus	m	LR-08-D655		n=ca80	J	Bulgaria	Dragoman	2008/VII/29	Vishnevskaya et al 2016
admetus anatoliensis	m	L126			F	Turkey	Dilekyolu	2001/VII/15	no
admetus anatoliensis	m	L127			L	Turkey	Dilekyolu	2001/VII/15	no
admetus anatoliensis	m	L137			K	Turkey	Dilekyolu	2001/VII/15	no
admetus anatoliensis	m	L138			K	Turkey	Dilekyolu	2001/VII/15	no
admetus anatoliensis	m	L139			L	Turkey	Dilekyolu	2001/VII/15	no
admetus anatoliensis	m	L145			K	Turkey	Dilekyolu	2001/VII/15	no
admetus anatoliensis	m	L282			J	Turkey	Tercan	2001/VII/17	no
admetus anatoliensis	m	L283			J	Turkey	Tercan	2001/VII/17	no
admetus anatoliensis	m	L284			L	Turkey	Tercan	2001/VII/17	no
admetus anatoliensis	m	L285			F	Turkey	Tercan	2001/VII/17	no
admetus anatoliensis	m	L286			K	Turkey	Tercan	2001/VII/17	no
admetus anatoliensis	m	L287			I	Turkey	Tercan	2001/VII/17	no
admetus anatoliensis	m	L457			G	Turkey	Espir	2001/VIII/3	no
admetus anatoliensis	m	L102			F	Turkey	Torul	2001/VII/13	no
admetus anatoliensis	m	L101	AY496710	nc80	K	Turkey	Gümüshane, Torul	2001/VII	Lukhtanov et al 2005
admetus malievi	m	2003F903	EF104617	n = 79	K	Azerbaijan	Talysh Mts, Zuvand, Mistan	2003/VII/30	Lukhtanov and Dantchenko 2024
admetus anatoliensis	m	E311		n = 79	J	Iran	Azerbaijan-e Sharqi, Varzagan	2004.VII.24	Lukhtanov and Dantchenko 2024
admetus yeranyani	m	211A08		n = 79	J	Armenia	Gyumarants	2008, 22.07.08	Lukhtanov and Dantchenko 2024
admetus yeranyani	m	154A08	PP600630	n = 79	K	Armenia	Gnishik	2008.VII.19	Lukhtanov and Dantchenko 2024
admetus malievi	m	F858			F	Azerbaijan	Talysh Mts, Zuvand, Gosmalyan	2003.VII.29	Lukhtanov et al 2015
admetus malievi	m	2003F902	KJ906515	n = c. 70–80	J	Azerbaijan	Talysh Mts, Zuvand, Mistan	2003/VII/30	Lukhtanov et al 2015
admetus malievi	m	2003F905			G	Azerbaijan	Talysh Mts, Zuvand, Mistan	2003/VII/30	Lukhtanov et al 2015
admetus malievi	m	2003F944		2n = c. 158–160	D	Azerbaijan	Talysh Mts, Zuvand, Mistan	2003/VII/31	Lukhtanov et al 2015
admetus malievi	m	2003F947		n = 79	J	Azerbaijan	Talysh Mts, Zuvand, Mistan	2003/VII/31	Lukhtanov et al 2015
admetus malievi	f	VM623	PV942680		M	Azerbaijan	Talysh Mts, Zuvand, Hoveri	2024/VII/19	this study
admetus malievi	m	VM626	PV942689		B	Azerbaijan	Talysh Mts, Zuvand, Hoveri	2024/VII/19	this study
admetus malievi	m	VM674	PV942690		K	Azerbaijan	Talysh Mts, Zuvand, Mistan	2024/VII/20	this study
admetus malievi	f	VM685	PV942691		I	Azerbaijan	Talysh Mts, Zuvand, Mistan	2024/VII/20	this study
admetus malievi	f	VM686	PV942692		I	Azerbaijan	Talysh Mts, Zuvand, Mistan	2024/VII/20	this study
admetus malievi	f	VM745	PV942693		M	Azerbaijan	Talysh Mts, Zuvand, Mistan	2024/VII/23	this study
admetus malievi	f	VM752	PV942694		I	Azerbaijan	Talysh Mts, Zuvand, Lelegiran	2024/VII/23	this study
admetus malievi	m	VM779	PV942695	n = 79-80	J	Azerbaijan	Talysh Mts, Zuvand, Mistan	2024/VII/27	this study
admetus malievi	f	VM780	PV942696		I	Azerbaijan	Talysh Mts, Zuvand, Mistan	2024/VII/27	this study
admetus malievi	m	VM784	PV942697		C	Azerbaijan	Talysh Mts, Zuvand, Mistan	2024/VII/27	this study
admetus malievi	f	VM788	PV942698		I	Azerbaijan	Talysh Mts, Zuvand, Mistan	2024/VII/27	this study
admetus malievi	f	VM789	PV942699		I	Azerbaijan	Talysh Mts, Zuvand, Mistan	2024/VII/27	this study
admetus malievi	f	VM790	PV942700		I	Azerbaijan	Talysh Mts, Zuvand, Mistan	2024/VII/27	this study
admetus malievi	f	VM796	PV942701		J	Azerbaijan	Talysh Mts, Zuvand, Mistan	2024/VII/27	this study
admetus malievi	f	VM802	PV942702		M	Azerbaijan	Talysh Mts, Zuvand, Mistan	2024/VII/27	this study
alcestis	m	N504		n=19	J	Iran	Avaj	2002.VII.11	Vershinina and Lukhtanov 2010
alcestis	m	N512		n=19	L	Iran	Avaj	2002.VII.11	Vershinina and Lukhtanov 2010
aroaniensis	m	LR-08-D102	KY050598	n = 47	G	Greece	Mt. Chelmos (Aroania), Kalavrita	2008.VII.16	Vishnevskaya et al 2016
dantchenkoi	m	L342	AY496737	n = 42	J	Turkey	Van Province, Çatak	2001/VII	Lukhtanov et al 2003
dantchenkoi	m	L341		n=40-42	I	Turkey	Van Province, Çatak	2001/VII	Lukhtanov et al 2003
dantchenkoi	m	L343		n=40-42	K	Turkey	Van Province, Çatak	2001/VII	Lukhtanov et al 2003
dantchenkoi	m	L345		n=40-42	H	Turkey	Van Province, Çatak	2001/VII	Lukhtanov et al 2003
dantchenkoi	m	L344		n = 40-41	M	Turkey	Van Province, Çatak	2001/VII	Lukhtanov et al 2003
demavendi	m	N685	AY953996	n=67	J	Iran	Mobarahabad, 9 km NE Rudehen	2002/VII	Lukhtanov et al 2005
demavendi	m	N686			G	Iran	Mobarahabad, 9 km NE Rudehen	2002/VII	no
demavendi	m	N687		n=67	J	Iran	Mobarahabad, 9 km NE Rudehen	2002/VII	this study
demavendi	m	N688			F	Iran	Mobarahabad, 9 km NE Rudehen	2002/VII	no
demavendi	m	N689			G	Iran	Mobarahabad, 9 km NE Rudehen	2002/VII	no
demavendi	m	N690			F	Iran	Mobarahabad, 9 km NE Rudehen	2002/VII	no
demavendi	m	N691			J	Iran	Mobarahabad, 9 km NE Rudehen	2002/VII	no
demavendi	m	N692			K	Iran	Mobarahabad, 9 km NE Rudehen	2002/VII	no
demavendi	m	N693			F	Iran	Mobarahabad, 9 km NE Rudehen	2002/VII	no
demavendi	m	VL499			J	Iran	Gilan, Masuleh	2002.VIII.04	no
demavendi	m	VL500			D	Iran	Gilan, Masuleh	2002.VIII.04	no
demavendi	m	VL501			J	Iran	Gilan, Masuleh	2002.VIII.04	no
demavendi	m	VL502			D	Iran	Gilan, Masuleh	2002.VIII.04	no
demavendi	m	VL503			D	Iran	Gilan, Masuleh	2002.VIII.04	no
demavendi	m	VL504			D	Iran	Gilan, Masuleh	2002.VIII.04	no
demavendi	m	VL505			J	Iran	Gilan, Masuleh	2002.VIII.04	no
demavendi	m	VL506			J	Iran	Gilan, Masuleh	2002.VIII.04	no
demavendi lorestanus	m	N511		n=70	G	Iran	Avaj Pass	2002.VII.11	this study
demavendi lorestanus	m	N515			J	Iran	Avaj Pass	2002.VII.11	no
demavendi lorestanus	m	N517		n=71	J	Iran	Avaj Pass	2002.VII.11	this study
demavendi lorestanus	m	N535			J	Iran	Hamadan Shakh Pass	2002.VII.11	no
demavendi lorestanus	m	N537			J	Iran	Hamadan Shakh Pass	2002.VII.11	no
demavendi lorestanus	m	N541			D	Iran	Hamadan Shakh Pass	2002.VII.11	no
demavendi lorestanus	m	N547			J	Iran	Hamadan Shakh Pass	2002.VII.11	no
demavendi lorestanus	m	N503		n=68	G	Iran	Avaj Pass	2002.VII.11	this study
demavendi lorestanus	m	N506			K	Iran	Avaj Pass	2002.VII.11	no
demavendi lorestanus	m	N508			K	Iran	Avaj Pass	2002.VII.11	no
demavendi lorestanus	m	N505			G	Iran	Avaj Pass	2002.VII.11	no
demavendi lorestanus	m	N507			J	Iran	Avaj Pass	2002.VII.11	no
demavendi lorestanus	m	N510			K	Iran	Avaj Pass	2002.VII.11	no
demavendi lorestanus	m	N513			J	Iran	Avaj Pass	2002.VII.11	no
demavendi lorestanus	m	N514			J	Iran	Avaj Pass	2002.VII.11	no
demavendi lorestanus	m	N516			J	Iran	Avaj Pass	2002.VII.11	no
demavendi lorestanus	m	N518			J	Iran	Avaj Pass	2002.VII.11	no
demavendi lorestanus	m	N534			K	Iran	Hamadan, Shakh Pass	2002.VII.11	no
demavendi lorestanus	m	N536			J	Iran	Hamadan, Shakh Pass	2002.VII.11	no
demavendi lorestanus	m	N538			J	Iran	Hamadan, Shakh Pass	2002.VII.11	no
demavendi lorestanus	m	N539			J	Iran	Hamadan, Shakh Pass	2002.VII.11	no
demavendi lorestanus	m	N540			J	Iran	Hamadan, Shakh Pass	2002.VII.11	no
demavendi lorestanus	m	N542			G	Iran	Hamadan, Shakh Pass	2002.VII.11	no
demavendi lorestanus	m	N546			K	Iran	Hamadan, Shakh Pass	2002.VII.11	no
demavendi antonius	m	138A07		n = ca72	K	Armenia	Sevan Lake	2007	Lukhtanov and Dantchenko 2024
demavendi antonius	m	140A07	PP600657	n = 71	J	Armenia	Sevan Lake	2007	Lukhtanov and Dantchenko 2024
demavendi antonius	m	151A07		n = 71	J	Armenia	Sevan Lake	2007	Lukhtanov and Dantchenko 2024
demavendi antonius	m	184A07	PP600658	n = ca73	K	Armenia	Sevan Lake	2007	Lukhtanov and Dantchenko 2024
demavendi antonius	m	192A07		n = 71	J	Armenia	Sevan Lake	2007	Lukhtanov and Dantchenko 2024
demavendi antonius	m	195A07		n = ca71	J	Armenia	Sevan Lake	2007	Lukhtanov and Dantchenko 2024
demavendi belovi	m	50A07	PP600641	n = 74	K	Armenia	Khosrov	2007	Lukhtanov and Dantchenko 2024
demavendi belovi	m	51A07		n = 74	K	Armenia	Khosrov	2007	Lukhtanov and Dantchenko 2024
demavendi belovi	m	54A07		n = 74	J	Armenia	Khosrov	2007	Lukhtanov and Dantchenko 2024
demavendi belovi	m	64A07		n = 73	K	Armenia	Khosrov	2007	Lukhtanov and Dantchenko 2024
demavendi belovi	m	70A07		n = 73	L	Armenia	Khosrov	2007	Lukhtanov and Dantchenko 2024
demavendi belovi	m	77A07		n = 74	K	Armenia	Gnishik	2007	Lukhtanov and Dantchenko 2024
demavendi belovi	m	79A07		n = 74	J	Armenia	Gnishik	2007	Lukhtanov and Dantchenko 2024
demavendi belovi	m	106A07		n = 73	J	Armenia	Khosrov	2007	Lukhtanov and Dantchenko 2024
demavendi belovi	m	121A07	PP600642	n = 75	K	Armenia	Vohkchaberd	2007	Lukhtanov and Dantchenko 2024
emmeli	m	146A08	PP600664	n = ca78	L	Armenia	Gnishik	2008	Lukhtanov and Dantchenko 2024
emmeli	m	150A08	PP600665	n = 78	I	Armenia	Gnishik	2008	Lukhtanov and Dantchenko 2024
emmeli	m	152A08	PP600666	n = 78	L	Armenia	Gnishik	2008	Lukhtanov and Dantchenko 2024
emmeli	m	157A08	PP600667	n = 78	L	Armenia	Gnishik	2008	Lukhtanov and Dantchenko 2024
emmeli	m	158A08		n = 79	L	Armenia	Gnishik	2008	Lukhtanov and Dantchenko 2024
emmeli	m	318A08	PP600670	n = 78	L	Armenia	Gnishik	2008	Lukhtanov and Dantchenko 2024
emmeli	m	319A08	PP600669	n = ca78	K	Armenia	Gnishik	2008	Lukhtanov and Dantchenko 2024
emmeli	m	320A08	PP600672	n = 77	I	Armenia	Gnishik	2008	Lukhtanov and Dantchenko 2024
emmeli	m	321A08	PP600671	n = ca77	L	Armenia	Gnishik	2008	Lukhtanov and Dantchenko 2024
emmeli	m	183A07		n = ca79	M	Armenia	Sevan Lake	2007	Lukhtanov and Dantchenko 2024
eriwanensis	m	007A07	PP600677		M	Armenia	Gnishik	2007	Lukhtanov and Dantchenko 2024
eriwanensis	m	008A07	PP600678		M	Armenia	Gnishik	2007	Lukhtanov and Dantchenko 2024
eriwanensis	m	019A07	PP600679		L	Armenia	Gnishik	2007	Lukhtanov and Dantchenko 2024
eriwanensis	m	020A07	PP600680		L	Armenia	Gnishik	2007	Lukhtanov and Dantchenko 2024
keleybaricus	m	E250			B	Iran	Keleybar, Makidi	2004.VII.21	Lukhtanov and Dantchenko 2024
keleybaricus	m	E258			B	Iran	Keleybar, Makidi	2004.VII.21	Lukhtanov and Dantchenko 2024
keleybaricus	m	E260	EF104628	n = 86	L	Iran	Keleybar, Makidi	2004.VII.21	Lukhtanov and Dantchenko 2024
keleybaricus	m	E261		n = ca86	M	Iran	Keleybar, Makidi	2004.VII.21	Lukhtanov and Dantchenko 2024
keleybaricus	m	E262	PP600681	n = 86	K	Iran	Keleybar, Makidi	2004.VII.21	Lukhtanov and Dantchenko 2024
khorasanensis	m	2003F482		n = 84	J	Iran	Razavi Khorasan, Kuh-e-Sorkh Mts, S of Fariman	2003/VII/8	Lukhtanov et al 2015
khorasanensis	m	2003F483			G	Iran	Razavi Khorasan, Kuh-e-Sorkh Mts, S of Fariman	2003/VII/8	Lukhtanov et al 2015
khorasanensis	m	2003F484		n = 84	J	Iran	Razavi Khorasan, Kuh-e-Sorkh Mts, S of Fariman	2003/VII/8	Lukhtanov et al 2015
khorasanensis	m	2003F486		n = 84	G	Iran	Razavi Khorasan, Kuh-e-Sorkh Mts, S of Fariman	2003/VII/8	Lukhtanov et al 2015
khorasanensis	m	2003F511		n = 84	J	Iran	Razavi Khorasan, Kuh-e-Sorkh Mts, S of Fariman	2003/VII/8	Lukhtanov et al 2015
khorasanensis	m	2003F526	AY954013	n = 84	L	Iran	Razavi Khorasan, Kopetdagh Mts, 15 km N Quchan	2003/VII/10	Lukhtanov et al 2005; Lukhtanov et al 2015
khorasanensis	m	2003F527		n = 84	J	Iran	Razavi Khorasan, Kopetdagh Mts, 15 km N Quchan	2003/VII/10	Lukhtanov et al 2015
khorasanensis	m	2003F528		n = 84	K	Iran	Razavi Khorasan, Kopetdagh Mts, 15 km N Quchan	2003/VII/10	Lukhtanov et al, 2015
khorasanensis	m	2003F538		n = 84	J	Iran	Razavi Khorasan, Kopetdagh Mts, 15 km N Quchan	2003/VII/10	Lukhtanov et al 2015
nephohiptamenos	m	LR-08-D471	KY050603	n=90	L	Greece	Granitis	2008/VII/26	Vishnevskaya et al 2016
nephohiptamenos	m	LR-08-D483	KY050604	n=ca90	L	Greece	Falakro Mt	2008/VII/23	Vishnevskaya et al 2016
nephohiptamenos	m	LR-08-D485		n=ca90	L	Greece	Falakro Mt	2008/VII/23	Vishnevskaya et al 2016
nephohiptamenos	m	LR-08-D494	KY050605	n=90	J	Greece	Falakro Mt	2008/VII/23	Vishnevskaya et al 2016
nephohiptamenos	m	LR-08-D496	KY050606	n=ca90	J	Greece	Falakro Mt	2008/VII/24	Vishnevskaya et al 2016
nephohiptamenos	m	LR-08-D498	KY066694	n=ca90	D	Greece	Falakro Mt	2008/VII/24	Vishnevskaya et al 2016
nephohiptamenos	m	LR-08-D499	KY066695	n=ca90	L	Greece	Falakro Mt	2008/VII/24	Vishnevskaya et al 2016
orphicus eleniae	m	LR-08-D431	KY050599	n=42	L	Greece	Granitis	2008/VII/23	Vishnevskaya et al 2016
orphicus eleniae	m	LR-08-D433	KY050600	n=41, n=42	H	Greece	Granitis	2008/VII/23	Vishnevskaya et al 2016
orphicus eleniae	m	LR-08-D434	KY050601	n=ca42	M	Greece	Granitis	2008/VII/23	Vishnevskaya et al 2016
orphicus eleniae	m	LR-08-D437	KY050602	n=ca42	L	Greece	Granitis	2008/VII/23	Vishnevskaya et al 2016
orphicus orphicus	m	LR-08-D545	KY066697	n=ca41–42	L	Bulgaria	Rodopi Mts, Hvoyna	2008/VII/26	Vishnevskaya et al 2016
orphicus orphicus	m	LR-08-D546	KY066698	n=ca41–42	L	Bulgaria	Rodopi Mts, Hvoyna	2008/VII/26	Vishnevskaya et al 2016
orphicus orphicus	m	LR-08-D560	KY066699	n=41, n=42	L	Bulgaria	Rodopi Mts, Hvoyna	2008/VII/26	Vishnevskaya et al 2016
orphicus orphicus	m	LR-08-D561		n=41, n=42	H	Bulgaria	Rodopi Mts, Hvoyna	2008/VII/26	Vishnevskaya et al 2016
orphicus orphicus	f	PE002	KY066700		M	Bulgaria	Rodopi Mts, Hvoyna	2016/VII	Vishnevskaya et al 2016
orphicus orphicus	f	PE003	KY066701		M	Bulgaria	Rodopi Mts, Hvoyna	2016/VII	Vishnevskaya et al 2016
orphicus orphicus	m	PE004			H	Bulgaria	Rodopi Mts, Hvoyna	2016/VII	Vishnevskaya et al 2016
orphicus orphicus	m	PE005			H	Bulgaria	Rodopi Mts, Hvoyna	2016/VII	Vishnevskaya et al 2016
orphicus orphicus	f	PE006	KY066702		M	Bulgaria	Rodopi Mts, Hvoyna	2016/VII	Vishnevskaya et al 2016
orphicus orphicus	m	PE007	KY066703		H	Bulgaria	Rodopi Mts, Hvoyna	2016/VII	Vishnevskaya et al 2016
orphicus orphicus	f	PE008	KY066704		M	Bulgaria	Rodopi Mts, Hvoyna	2016/VII	Vishnevskaya et al 2016
orphicus orphicus	f	PE010	KY066705		M	Bulgaria	Rodopi Mts, Hvoyna	2016/VII	Vishnevskaya et al 2016
orphicus orphicus	f	PE011	KY066706		M	Bulgaria	Rodopi Mts, Hvoyna	2016/VII	Vishnevskaya et al 2016
orphicus orphicus	m	PE012	KY066707		M	Bulgaria	Rodopi Mts, Hvoyna	2016/VII	Vishnevskaya et al 2016
orphicus orphicus	m	PE013	KY066708		G	Bulgaria	Rodopi Mts, Hvoyna	2016/VII	Vishnevskaya et al 2016
orphicus orphicus	m	PE014	KY066709		K	Bulgaria	Rodopi Mts, Hvoyna	2016/VII	Vishnevskaya et al 2016
orphicus orphicus	m	PE015	KY066710		M	Bulgaria	Rodopi Mts, Hvoyna	2016/VII	Vishnevskaya et al 2016
orphicus orphicus	f	PE016	KY066711		M	Bulgaria	Rodopi Mts, Hvoyna	2016/VII	Vishnevskaya et al 2016
pseudorjabovi	m	2003F818	KR265490	n = c. 79	K	Azerbaijan	Talysh Mts, Zuvand, Mistan	2003/VII/28	Lukhtanov et al 2015
pseudorjabovi	m	2003F819	KR265491	n = 79	I	Azerbaijan	Talysh Mts, Zuvand, Mistan	2003/VII/28	Lukhtanov et al 2015
pseudorjabovi	m	2003F820	AY954020	n = 79	L	Azerbaijan	Talysh Mts, Zuvand, Mistan	2003/VII/28	Lukhtanov et al 2015
pseudorjabovi	m	2003F821	KR265487	n = 79	L	Azerbaijan	Talysh Mts, Zuvand, Mistan	2003/VII/28	Lukhtanov et al 2015
pseudorjabovi	m	2003F822	KR265488	n = c. 79	E	Azerbaijan	Talysh Mts, Zuvand, Mistan	2003/VII/28	Lukhtanov et al 2015
pseudorjabovi	m	2003F838	KR265496	n = 79	J	Azerbaijan	Talysh Mts, Zuvand, Mistan	2003/VII/28	Lukhtanov et al 2015
pseudorjabovi	f	2014A03	KR265482		L	Azerbaijan	Talysh Mts, Zuvand, Mistan	2003/VII/28	Lukhtanov et al 2015
pseudorjabovi	f	2014A04	KR265483		L	Azerbaijan	Talysh Mts, Zuvand, Mistan	2003/VII/28	Lukhtanov et al 2015
pseudorjabovi	f	2014A05	KR265484		L	Azerbaijan	Talysh Mts, Zuvand, Mistan	2003/VII/28	Lukhtanov et al 2015
pseudorjabovi	m	2014A09	KR265500		E	Azerbaijan	Talysh Mts, Zuvand, Mistan	2003/VII/28	Lukhtanov et al 2015
pseudorjabovi	f	VM588	PV943401		J	Azerbaijan	Talysh Mts, Zuvand, Mistan	2024/VII/17	this study
pseudorjabovi	m	VM594	PV943402		L	Azerbaijan	Talysh Mts, Zuvand, Mistan	2024/VII/17	this study
pseudorjabovi	f	VM595	PV943403		J	Azerbaijan	Talysh Mts, Zuvand, Mistan	2024/VII/17	this study
pseudorjabovi	m	VM625	PV943404		J	Azerbaijan	Talysh Mts, Zuvand, Hoveri	2024/VII/19	this study
pseudorjabovi	m	VM632	PV943405		K	Azerbaijan	Talysh Mts, Zuvand, Monidigah	2024/VII/19	this study
pseudorjabovi	m	VM633	PV943406		J	Azerbaijan	Talysh Mts, Zuvand, Monidigah	2024/VII/19	this study
pseudorjabovi	m	VM634	PV943407		A	Azerbaijan	Talysh Mts, Zuvand, Monidigah	2024/VII/19	this study
pseudorjabovi	m	VM635	PV943408		J	Azerbaijan	Talysh Mts, Zuvand, Monidigah	2024/VII/19	this study
pseudorjabovi	m	VM636	PV943409		F	Azerbaijan	Talysh Mts, Zuvand, Monidigah	2024/VII/19	this study
pseudorjabovi	m	VM673	PV943410		F	Azerbaijan	Talysh Mts, Zuvand, Mistan	2024/VII/20	this study
pseudorjabovi	f	VM675	PV943411		J	Azerbaijan	Talysh Mts, Zuvand, Mistan	2024/VII/20	this study
pseudorjabovi	m	VM677	PV943412		H	Azerbaijan	Talysh Mts, Zuvand, Mistan	2024/VII/20	this study
pseudorjabovi	m	VM679	PV943413		B	Azerbaijan	Talysh Mts, Zuvand, Mistan	2024/VII/20	this study
pseudorjabovi	m	VM680	PV943414		G	Azerbaijan	Talysh Mts, Zuvand, Mistan	2024/VII/20	this study
pseudorjabovi	f	VM681	PV943415		J	Azerbaijan	Talysh Mts, Zuvand, Mistan	2024/VII/20	this study
pseudorjabovi	f	VM682	PV943416		J	Azerbaijan	Talysh Mts, Zuvand, Mistan	2024/VII/20	this study
pseudorjabovi	m	VM683	PV943417		B	Azerbaijan	Talysh Mts, Zuvand, Mistan	2024/VII/20	this study
pseudorjabovi	f	VM684	PV943418		K	Azerbaijan	Talysh Mts, Zuvand, Mistan	2024/VII/20	this study
pseudorjabovi	m	VM691	PV943419		H	Azerbaijan	Talysh Mts, Zuvand, Monidigah	2024/VII/21	this study
pseudorjabovi	m	VM692	PV943420		J	Azerbaijan	Talysh Mts, Zuvand, Monidigah	2024/VII/21	this study
pseudorjabovi	m	VM693	PV943421		F	Azerbaijan	Talysh Mts, Zuvand, Monidigah	2024/VII/21	this study
pseudorjabovi	m	VM694	PV943422		G	Azerbaijan	Talysh Mts, Zuvand, Monidigah	2024/VII/21	this study
pseudorjabovi	m	VM695	PV943423		M	Azerbaijan	Talysh Mts, Zuvand, Monidigah	2024/VII/21	this study
pseudorjabovi	f	VM698	PV943424		J	Azerbaijan	Talysh Mts, Zuvand, Monidigah	2024/VII/21	this study
pseudorjabovi	f	VM711	PV943425		I	Azerbaijan	Talysh Mts, Zuvand, Pirasora	2024/VII/22	this study
pseudorjabovi	m	VM713	PV943426		C	Azerbaijan	Talysh Mts, Zuvand, Pirasora	2024/VII/22	this study
pseudorjabovi	m	VM714	PV943427		F	Azerbaijan	Talysh Mts, Zuvand, Pirasora	2024/VII/22	this study
pseudorjabovi	m	VM715	PV943428		A	Azerbaijan	Talysh Mts, Zuvand, Pirasora	2024/VII/22	this study
pseudorjabovi	m	VM716	PV943429		B	Azerbaijan	Talysh Mts, Zuvand, Pirasora	2024/VII/22	this study
pseudorjabovi	m	VM717	PV943430		A	Azerbaijan	Talysh Mts, Zuvand, Pirasora	2024/VII/22	this study
pseudorjabovi	f	VM718	PV943431		D	Azerbaijan	Talysh Mts, Zuvand, Pirasora	2024/VII/22	this study
pseudorjabovi	m	VM719	PV943432		B	Azerbaijan	Talysh Mts, Zuvand, Pirasora	2024/VII/22	this study
pseudorjabovi	m	VM720	PV943433		A	Azerbaijan	Talysh Mts, Zuvand, Pirasora	2024/VII/22	this study
pseudorjabovi	f	VM721	PV943434		J	Azerbaijan	Talysh Mts, Zuvand, Pirasora	2024/VII/22	this study
pseudorjabovi	f	VM722	PV943435		G	Azerbaijan	Talysh Mts, Zuvand, Pirasora	2024/VII/22	this study
pseudorjabovi	m	VM723	PV943436		B	Azerbaijan	Talysh Mts, Zuvand, Pirasora	2024/VII/22	this study
pseudorjabovi	m	VM724	PV943437		A	Azerbaijan	Talysh Mts, Zuvand, Pirasora	2024/VII/22	this study
pseudorjabovi	m	VM726	PV943438		C	Azerbaijan	Talysh Mts, Zuvand, Pirasora	2024/VII/22	this study
pseudorjabovi	m	VM750	PV943439		A	Azerbaijan	Talysh Mts, Zuvand, Mistan	2024/VII/23	this study
pseudorjabovi	m	VM751	PV943440		F	Azerbaijan	Talysh Mts, Zuvand, Mistan	2024/VII/23	this study
pseudorjabovi	f	VM754	PV943441		I	Azerbaijan	Talysh Mts, Zuvand, Pirasora	2024/VII/24	this study
pseudorjabovi	f	VM755	PV943442		L	Azerbaijan	Talysh Mts, Zuvand, Pirasora	2024/VII/24	this study
pseudorjabovi	m	VM757	PV943443		L	Azerbaijan	Talysh Mts, Zuvand, Pirasora	2024/VII/24	this study
pseudorjabovi	m	VM758	PV943444		A	Azerbaijan	Talysh Mts, Zuvand, Pirasora	2024/VII/24	this study
pseudorjabovi	m	VM759	PV943445		B	Azerbaijan	Talysh Mts, Zuvand, Pirasora	2024/VII/24	this study
pseudorjabovi	f	VM760	PV943446		L	Azerbaijan	Talysh Mts, Zuvand, Pirasora	2024/VII/24	this study
pseudorjabovi	m	VM769	PV943447		C	Azerbaijan	Talysh Mts, Zuvand, Pirasora	2024/VII/26	this study
pseudorjabovi	f	VM770	PV943448		F	Azerbaijan	Talysh Mts, Zuvand, Pirasora	2024/VII/26	this study
pseudorjabovi	m	VM771	PV943449		A	Azerbaijan	Talysh Mts, Zuvand, Pirasora	2024/VII/26	this study
pseudorjabovi	f	VM773	PV943450		F	Azerbaijan	Talysh Mts, Zuvand, Pirasora	2024/VII/26	this study
pseudorjabovi	f	VM774	PV943451		K	Azerbaijan	Talysh Mts, Zuvand, Pirasora	2024/VII/26	this study
pseudorjabovi	m	VM775	PV943452		B	Azerbaijan	Talysh Mts, Zuvand, Pirasora	2024/VII/26	this study
pseudorjabovi	m	VM776	PV943453		F	Azerbaijan	Talysh Mts, Zuvand, Pirasora	2024/VII/26	this study
pseudorjabovi	f	VM777	PV943454		J	Azerbaijan	Talysh Mts, Zuvand, Pirasora	2024/VII/26	this study
pseudorjabovi	m	VM782	PV943455		L	Azerbaijan	Talysh Mts, Zuvand, Mistan	2024/VII/27	this study
pseudorjabovi	m	VM786	PV943456		G	Azerbaijan	Talysh Mts, Zuvand, Mistan	2024/VII/27	this study
pseudorjabovi	f	VM787	PV943457		F	Azerbaijan	Talysh Mts, Zuvand, Mistan	2024/VII/27	this study
pseudorjabovi	m	VM792	PV943458		B	Azerbaijan	Talysh Mts, Zuvand, Mistan	2024/VII/27	this study
pseudorjabovi	f	VM794	PV943459		F	Azerbaijan	Talysh Mts, Zuvand, Mistan	2024/VII/27	this study
pseudorjabovi	f	VM797	PV943460		I	Azerbaijan	Talysh Mts, Zuvand, Mistan	2024/VII/27	this study
pseudorjabovi	f	VM798	PV943461		J	Azerbaijan	Talysh Mts, Zuvand, Mistan	2024/VII/27	this study
ripartii kalashani	m	198A08		n = ca90	L	Armenia	Shvanidzor	2008	Lukhtanov and Dantchenko 2024
ripartii kalashani	m	201A08		n = ca90	L	Armenia	Shvanidzor	2008	Lukhtanov and Dantchenko 2024
ripartii kalashani	m	209A08		n = ca90	L	Armenia	Shvanidzor	2008	Lukhtanov and Dantchenko 2024
ripartii	m	MV-07-36	PV943619		K	Russia	West Altai, Tigirek	2007/VII/24	this study
ripartii	m	MV-07-39	PV943620		J	Russia	West Altai, Tigirek	2007/VII/24	this study
ripartii	m	MV-07-47	PV943621		H	Russia	West Altai, Tigirek	2007/VII/31	this study
ripartii	m	MV-07-55	PV943622		J	Russia	West Altai, Tigirek	2007/VII/30	this study
ripartii	m	MV-07-64	PV943623		J	Russia	West Altai, Tigirek	2007/VII/30	this study
ripartii paralcestis	m	L104			J	Turkey	Gümüshane, Torul	2001/VII	no
ripartii paralcestis	m	L105			M	Turkey	Gümüshane, Torul	2001/VII	no
ripartii paralcestis	m	L106			M	Turkey	Gümüshane, Torul	2001/VII	no
ripartii paralcestis	m	L165		n=ca90	L	Turkey	Dilekyolu	2001/VII/15	this study
ripartii paralcestis	m	L166		n=90	I	Turkey	Dilekyolu	2001/VII/15	this study
ripartii	m	L464			H	Turkey	Barkhal, 2100 m	2001/VIII/5	no
ripartii	m	L465			H	Turkey	Barkhal, 2100 m	2001/VIII/5	no
ripartii	m	L466			G	Turkey	Barkhal, 2100 m	2001/VIII/5	no
ripartii paralcestis	m	L103	AY496783	n=ca90	L	Turkey	Gümüshane, Torul	2001/VII	Kandul et al 2004
ripartii pelopi	m	LR-08-D085	KY066712	2n=ca180	A	Greece	Mt. Chelmos (Aroania), Kalavrita	2008/VII/16	Vishnevskaya et al 2016
ripartii pelopi	m	LR-08-D092	KY066713	n=90	B	Greece	Mt. Chelmos (Aroania), Kalavrita	2008/VII/16	Vishnevskaya et al 2016
ripartii pelopi	m	LR-08-D120	KY066714	2n=ca180	A	Greece	Mt. Chelmos (Aroania), Kalavrita	2008/VII/17	Vishnevskaya et al 2016
ripartii pelopi	m	LR-08-D144	KY066715	n=90	M	Greece	Mt. Chelmos (Aroania), Kalavrita	2008/VII/17	Vishnevskaya et al 2016
ripartii pelopi	m	LR-08-D145	KY066716	n=90	L	Greece	Mt. Chelmos (Aroania), Kalavrita	2008/VII/17	Vishnevskaya et al 2016
ripartii pelopi	m	LR-08-D249	KY066717	n=90	L	Greece	Timfristos Mt, Karpenisi	2008/VII/20	Vishnevskaya et al 2016
ripartii pelopi	m	LR-08-D252	KY066718	n=ca90	G	Greece	Timfristos Mt, Karpenisi	2008/VII/20	Vishnevskaya et al 2016
ripartii pelopi	m	LR-08-D257	KY066719	n=90	L	Greece	Timfristos Mt, Karpenisi	2008/VII/20	Vishnevskaya et al 2016
ripartii pelopi	m	LR-08-D260	KY066720	2n=ca180	L	Greece	Timfristos Mt, Karpenisi	2008/VII/20	Vishnevskaya et al 2016
ripartii pelopi	m	LR-08-D291	KY066721	n=ca90	G	Greece	Timfristos Mt, Karpenisi	2008/VII/20	Vishnevskaya et al 2016
ripartii pelopi	m	LR-08-D549	KY066722	n=ca90	C	Bulgaria	Rodopi Mts, Hvoyna	2008/VII/26	Vishnevskaya et al 2016
ripartii pelopi	m	LR-08-D571	KY066723	n=90	J	Bulgaria	Rodopi Mts, Hvoyna	2008/VII/26	Vishnevskaya et al 2016
ripartii pelopi	f	PE009	KY066696	n=90	M	Bulgaria	Rodopi Mts, Hvoyna	2008/VII/26	Vishnevskaya et al 2016
ripartii	m	L177			L	Turkey	Dilekyolu	16/VII/2001	no
rjabovianus	m	2003F816		n = 49	M	Azerbaijan	Talysh Mts, Zuvand, Mistan	2003/VII/28	Lukhtanov et al 2015
rjabovianus	m	2003F817	KR265477	2n = 98	E	Azerbaijan	Talysh Mts, Zuvand, Mistan	2003/VII/28	Lukhtanov et al 2015
rjabovianus	m	2003F824	KR265478	n = 49	E	Azerbaijan	Talysh Mts, Zuvand, Mistan	2003/VII/28	Lukhtanov et al 2015
rjabovianus	m	2003F830	KR265475	n = 49	E	Azerbaijan	Talysh Mts, Zuvand, Mistan	2003/VII/28	Lukhtanov et al 2015
rjabovianus	m	2003F836	KR265476	n = 49	E	Azerbaijan	Talysh Mts, Zuvand, Mistan	2003/VII/28	Lukhtanov et al 2015
rjabovianus masul	m	VL474		n = 43	L	Iran	Gilan, vicinity of Masuleh	2002/VIII/3	Lukhtanov et al 2015
rjabovianus masul	m	VL475			M	Iran	Gilan, vicinity of Masuleh	2002/VIII/3	Lukhtanov et al 2015
rjabovianus masul	m	VL476		2n = c. 86	M	Iran	Gilan, vicinity of Masuleh	2002/VIII/3	Lukhtanov et al 2015
rjabovianus masul	m	VL477		n = c. 43	L	Iran	Gilan, vicinity of Masuleh	2002/VIII/3	Lukhtanov et al 2015
rjabovianus masul	m	VL478			E	Iran	Gilan, vicinity of Masuleh	2002/VIII/3	Lukhtanov et al 2015
rjabovianus masul	m	2014A07	KR265498		A	Iran	Gilan, vicinity of Masuleh	2002/VIII/3	Lukhtanov et al 2015
rjabovianus masul	m	2014A08	KR265499		H	Iran	Gilan, vicinity of Masuleh	2002/VIII/3	Lukhtanov et al 2015
rjabovianus	m	VM591	PV942826		H	Azerbaijan	Talysh Mts, Zuvand, Mistan	2024/VII/17	this study
rjabovianus	f	VM696	PV942827		L	Azerbaijan	Talysh Mts, Zuvand, Monidigah	2024/VII/21	this study
rjabovianus	m	VM697	PV942828		H	Azerbaijan	Talysh Mts, Zuvand, Monidigah	2024/VII/21	this study
rjabovianus	f	VM772	PV942829		I	Azerbaijan	Talysh Mts, Zuvand, Pirasora	2024/VII/26	this study
timfristos	m	LR-08-D205	KY066724	n=38	F	Greece	Parnassos Mt	2008/VII/19	Vishnevskaya et al 2016
timfristos	m	LR-08-D247	KY066725	n=38	M	Greece	Timfristos Mt, Karpenisi	2008/VII/20	Vishnevskaya et al 2016
timfristos	m	LR-08-D255	KY066726	n=38	L	Greece	Timfristos Mt, Karpenisi	2008/VII/20	Vishnevskaya et al 2016
timfristos	m	LR-08-D258	KY066727	n=38	L	Greece	Timfristos Mt, Karpenisi	2008/VII/20	Vishnevskaya et al 2016
timfristos	m	LR-08-D273	KY066728	n=38	L	Greece	Timfristos Mt, Karpenisi	2008/VII/20	Vishnevskaya et al 2016
timfristos	m	LR-08-D274	KY066729	n=38	K	Greece	Timfristos Mt, Karpenisi	2008/VII/20	Vishnevskaya et al 2016
valiabadi	m	2007Z860		n = 23	H	Iran	Mazandaran, Valiabad	2007/VIII/3	Lukhtanov et al 2015
valiabadi	m	2007Z861		2n = 46	H	Iran	Mazandaran, Valiabad	2007/VIII/3	Lukhtanov et al 2015
valiabadi	m	2007Z862			H	Iran	Mazandaran, Valiabad	2007/VIII/3	Lukhtanov et al 2015
valiabadi	m	2007Z863		n = 23	B	Iran	Mazandaran, Valiabad	2007/VIII/3	Lukhtanov et al 2015
valiabadi	m	2007Z864		2n = 46	E	Iran	Mazandaran, Valiabad	2007/VIII/3	Lukhtanov et al 2015
valiabadi	m	2007Z865		n = 23	M	Iran	Mazandaran, Valiabad	2007/VIII/3	Lukhtanov et al 2015
